# Supplementary material for: Solid State Fermentation of Olive Leaves as a Promising Technology to Obtain Hydroxytyrosol and Elenolic Acid Derivatives Enriched Extracts
Source: Antioxidants (Basel). 2022 Aug 29;11(9):1693. doi: 10.3390/antiox11091693 (PMC9496001; doi:10.3390/antiox11091693)
Supplement: Supplementary file 1 [file antioxidants-11-01693-s001.zip]

Archive with 1 entries (1 files):
- antioxidants-1862131-supplementary.pdf
